# Supplementary material for: Implementation of an In-House 3D Manufacturing Unit in a Public Hospital’s Radiology Department
Source: Healthcare (Basel). 2022 Sep 16;10(9):1791. doi: 10.3390/healthcare10091791 (PMC9498605; doi:10.3390/healthcare10091791)
Supplement: Supplementary file 1 [file healthcare-10-01791-s001.zip]

Archive with 1 entries (1 files):
- healthcare-1846479-supplementary.xlsx
