# Supplementary material for: Implementation of an In-House 3D Manufacturing Unit in a Public Hospital’s Radiology Department
Source: Healthcare (Basel). 2022 Sep 16;10(9):1791. doi: 10.3390/healthcare10091791 (PMC9498605; doi:10.3390/healthcare10091791)
Supplement: Supplementary file 1 [file healthcare-10-01791-s001.zip › healthcare-1846479-supplementary.xlsx]

## Sheet: Metho Usability form
Block of questions	Answer
1. Have you used the 3D model for pre-planning the surgery?	Y/N
2. Have you used the 3D model as a communication support with the patient?	Y/N
3. Have you used the model during the surgery?	Y/N
*If the clinician answers yes to any of the previous questions, the following sub-questions are opened for each block [likert scale rating: 1(Strongly disagree) – 5 (Strongly Agree)]
1. Have you used the 3D model for pre-planning the surgery?
1.1 The printed model has provided me with relevant information that the digital model had not offered me.	1-5
1.2 Surgical preparation using the model has had a positive effect on the final surgical outcome.	1-5
1.3 The surgical approach has been modified after examination of the 3D model.	1-5
1.4 The surgical instruments have been modified after examination of the 3D model.	1-5
1.5 3D models should be part of the planning for this pathology as a "gold standard" process.	1-5
2. Have you used the 3D model as a communication support with the patient?
2.1 The patient/guardian has been more receptive/collaborative after explaining the pathology with their personalized 3D model.	1-5
2.2 The patient/guardian has shown interest in keeping the 3D model.	1-5
2.3 The 3D model has contributed to a better understanding of the intervention by the patient/guardian compared to other tools or drawings.	1-5
2.4 The patient has been reassured to know that the surgery is being customized through a 3D model.	1-5
3. Have you used the model during the surgery?
3.1 The 3D model has made it possible to avoid unforeseen events/complications during the operation.	1-5
3.2 The 3D model has facilitated communication with colleagues.	1-5
3.3 The 3D model has increased the confidence of the clinical team during the surgery.	1-5
3.4 Having the 3D model in the operating theatre has proved useful.	1-5
4. After the surgery I consider that:
4.1 The operation time was shorter than usual for this type of pathology	1-5
4.2 The 3D model represents the anatomical area as observed during the operation.	1-5
4.3 The same model on a smaller scale would have sufficient for the same purpose.	1-5
4.4 The virtual model (3D PDF file) would have been sufficient for the same purpose.	1-5

## Sheet: Fig 1
Year	Request
2016	3
2017	38
2018	53
2019	84
2020	80
2021	94

## Sheet: Fig 6
		2016		2017		2018		2019		2020		2021
Urgency	Days	Cases	%	Cases	%	Cases	%	Cases	%	Cases	%	Cases	%
Very Urgent	<3	0	0	3	0.08	8	0.15	7	0.08	12	0.15	15	0.16
Urgent	>=3 < X <7	0	0	8	0.21	5	0.09	11	0.13	17	0.21	17	0.18
Semi-urgent	>=7 < X <14	2	0.67	9	0.24	13	0.25	14	0.17	16	0.2	28	0.3
Non- urgent	>= 14	1	0.33	18	0.47	27	0.51	52	0.62	35	0.44	34	0.36

## Sheet: Fig 7
	2016		2017		2018		2019		2020		2021
	Cases	%	Cases	%	Cases	%	Cases	%	Cases	%	Cases	%
On-time delivery	1	0.33	27	0.71	32	0.6	59	0.7	54	0.68	70	0.74
Late delivery	1	0.33	9	0.24	10	0.19	14	0.17	3	0.04	5	0.05
Without delivery date or 3D printing	0	0	2	0.05	10	0.19	10	0.12	22	0.28	19	0.2
Not done (not justifiably)	1	0.33	0	0	1	0.02	1	0.01	1	0.01	0	0
